# Supplementary material for: Peruvian Amaranth (kiwicha) Accumulates Higher Levels of the Unsaturated Linoleic Acid
Source: Int J Mol Sci. 2023 Mar 25;24(7):6215. doi: 10.3390/ijms24076215 (PMC10093863; doi:10.3390/ijms24076215)
Supplement: Supplementary file 1 [file ijms-24-06215-s001.zip]

Archive with 1 entries (1 files):
- ijms-2274301-supplementary.pdf
